# Supplementary material for: Epigenetic reader ZMYND11 noncanonical function restricts HNRNPA1-mediated stress granule formation and oncogenic activity
Source: Signal Transduct Target Ther. 2024 Sep 28;9:258. doi: 10.1038/s41392-024-01961-7 (PMC11438962; doi:10.1038/s41392-024-01961-7)
Supplement: Supplementary file 3 — Supplementary Table 1-4 [file 41392_2024_1961_MOESM3_ESM.xlsx]

## Sheet: key
Supplementary Tables
Supplementary Table 1	Oligonucleotides used in this study
Supplementary Table 2	Gene cloning and related primers
Supplementary Table 3	Antibodies
Supplementary Table 4	Target sequences of siRNA and shRNA

## Sheet: S1 Oligos
Supplementary Table 1 Oligonucleotides used in this study
Experiment	primer description	Sequence 5' to 3'
RT-qPCR	ZMYND11 Forward	TTGCCAGGAGATGAGATTGA
RT-qPCR	ZMYND11 Reverse	CACACGAAAACACAGGTCACA
RT-qPCR	HNRNPA1 Forward	GATGAGAGCCTGAGGAGCCA
RT-qPCR	HNRNPA1 Reverse	ACCTTGTGTGGCCTTGCATT
RT-qPCR	hGAPDH Forward	GAAGGTGAAGGTCGGAGTC
RT-qPCR	hGAPDH Reverse	GAAGATGGTGATGGGATTTC
RT-qPCR	PRMT1 Forward	CCTCTTGAAGAAGTGTCCTGTG
RT-qPCR	PRMT1 Reverse	GCCAAAGTGTGCGTAGGAGT
RT-qPCR	PRMT5 Forward	GGACGGAGAAGGGCAGACTA
RT-qPCR	PRMT5 Reverse	TGAAACGCGGATGGAAGACA
RT-qPCR	PRMT7 Forward	ACTACCAAGGTATCCGGGCT
RT-qPCR	PRMT7 Reverse	TGTGACCGCCATCATTGACA
RT-qPCR	mGAPDH Forward	TGTCCGTCGTGGATCTGAC
RT-qPCR	mGAPDH Reverse	CCTGCTTCACCACCTTCTTG
RT-qPCR	mZMYND11 Forward	CGAATGAAGGAGCGGGCTAT
RT-qPCR	mZMYND11 Reverse	GACGTCAACAGCTGAGTGGA
RT-qPCR	mHNRNPA1 Forward	GGGTTATGGAAACCAGGGCA
RT-qPCR	mHNRNPA1 Forward	CTTCCACTACCACCGCCAAA

## Sheet: S2 Gene cloning
Supplementary Table 2 Gene cloning and related primers
No.	primer	Sequence 5' to 3'
1	Primer for cloning of ZMYND11 coding region into pcDNA3.1 Forward	TACCGAGCTCGGATCCATGGCACGTTTAACAAAAAGACG
2	Primer for cloning of ZMYND11 coding region into pcDNA3.1 Reverse	AGACTCGAGCGGCCGCCATCTTTTCCGGCGGCAGGT
3	Primer for cloning of ZMYND11 coding region into pCDH Forward	ATGAATTCATGGCACGTTTAACAAAAAGACG
4	Primer for cloning of ZMYND11 coding region into pCDH Reverse	TAGGATCCTCACTTATCGTCGTCATCCTTGTAATCTCTTTTCCGGCGGCAGGT
5	Primer for cloning of HNRNPA1 coding region into pcDNA3.1 Forward	TACCGAGCTCGGATCCATGTCTAAGTCAGAGTCTCCTAAAGAGC
6	Primer for cloning of HNRNPA1 coding region into pcDNA3.1 Reverse	CTCGAGCGGCCGCCATCAACCCATTTGCTGTCCACCAGTCATGCTAGCCATAAATCTTCTGCCACTGCCATAGC
7	Primer for cloning of HNRNPA1 coding region into pCDH Forward	GCATGGACGAGCTGTACAAGATGTCTAAGTCAGAGTCTCCTAAAGAGC
8	Primer for cloning of HNRNPA1 coding region into pCDH Reverse	GAGGGAGAGGGGCGGGATCCTCAAAATCTTCTGCCACTGCCATAGC
9	Primer for cloning of HNRNPA2B1 coding region into pcDNA3.1 Forward	ATGAATTCATGGAGAGAGAAAAGGAACAGTTCC
10	Primer for cloning of HNRNPA2B1 coding region into pcDNA3.1 Reverse	GCGGCCGCTCAACCCATTTGCTGTCCACCAGTCATGCTAGCCATGTATCGGCTCCTCCCACCA
11	Primer for cloning of ZMYND11-MYND coding region into pET28a Forward	TCGGGATCCGAATTCATGTGCTACAACTGTGAGGAGGA
12	Primer for cloning of ZMYND11-MYND coding region into pET28a Reverse	TGCTCGAGTGCGGCCGCGCAGGTGCGCTTGTG

## Sheet: S3 Antibodies
Supplementary Table 3 Antibodies
No.	Name	Target	Company	Cat. No.	Lot#	Experiment
1	Anti-ZMYND11 antibody	human ZMYND11	CST	67713S	1	WB, IP, IHC, IF
2	Anti-HNRNPA1 antibody	human ZMYND11	proteintech	67844-1-Ig	10020585	WB, IP, IHC, IF
3	Anti-V5 tag monoclonal antibody	V5 tag	Thermo Fisher Scientific	R96025	2611676	WB, IP, IF
4	Anti-human GAPDH	human GAPDH	Proteintech	10494-1-AP	5500021697	WB
5	HRP-Goat anti-mouse IgG	mouse IgG	Proteintech	SA00001-1	20000730	WB
6	HRP-Goat anti-Rabbit IgG	Rabbit IgG	Proteintech	SA00001-2	20000785	WB
7	Anti-Beta Actin antibody	human Beta Actin	Proteintech	66009-1-Ig	10025487	WB
8	Anti-PKM1 Polyclonal antibody	human PKM1	Proteintech	15821-1-AP	00097450	WB
9	Anti-PKM2 polyclonal antibody	human PKM2	Proteintech	15822-1-AP	00101069	WB
10	Anti-T7 tag monoclonal antibody	T7 tag	Bethyl	A190-117A	8	WB, IP, IF
11	Anti-PRMT1 monoclonal antibody	human PRMT1	Santa cruz	sc-166963	G0536	WB
12	Anti-PRMT5 monoclonal antibody	human PRMT5	Santa cruz	sc-376937	G0721	WB
13	Anti-PRMT7 rabbit polyclonal antibody	human PRMT7	Abclonal	A12159	0084990201	WB
14	Anti-G3BP1 rabbit polyclonal antibody	human G3BP1	Abclonal	A14836	0208970301	WB, IF
15	Anti-HIS-Tag monoclonal antibody	HIS tag	Abclonal	AE003	9200008004	WB
16	Anti-GFP-Tag Polyclonal antibody	GFP tag	Proteintech	66002-1-Ig	10003107	WB, IP
17	Anti-Biotin antibody	Biotin	Abclonal	A18848	5500000923	WB

## Sheet: S4 siRNA and shRNA
Supplementary Table 4 Target sequences of siRNA or shRNA
No.	name	Cat. Number	gene	Name in manuscript	Type	target region	target sequence
1	Ctrl	04222	NA		siRNA	NA	proprietary-not disclosed
2	ZMYND11-Homo-166	90518	human ZMYND11	siRNA-1 ZMYND11	siRNA	CDS	GGGCAGCCATTGAGATTAT
3	ZMYND11-Homo-625	90519	human ZMYND11	siRNA-2 ZMYND11	siRNA	CDS	GGGCTATAGATCTTAATAA
4	HNRNPA1-Homo-1420	63442	human HNRNPA1	siRNA-1 HNRNPA1	siRNA	CDS	GTGTAGTTGAACTGATAGT
5	HNRNPA1-Homo-1568	63057	human HNRNPA1	siRNA-2 HNRNPA1	siRNA	CDS	GTTGGCACATCCTATGCAA
6		TRCN0000021251	human ZMYND11	shRNA-1 ZMYND11	shRNA	CDS	CCTGACAACTGGTTCTGTTAT
7		TRCN0000021252	human ZMYND11	shRNA-2 ZMYND11	shRNA	CDS	CGTGTCAACTCAGACAAAGAA
8		TRCN0000240126	human HNRNPA1	shRNA-1 HNRNPA1	shRNA	CDS	ACCCGTGAAGGGAGGAAATTT
9		TRCN0000245414	human HNRNPA1	shRNA-2 HNRNPA1	shRNA	CDS	TGACCATGACTCCGTGGATAA
10		TRCN0000035929	human PRMT1	shRNA-1 PRMT1	shRNA	CDS	CCGGCAGTACAAAGACTACAA
11		TRCN0000035931	human PRMT1	shRNA-2 PRMT1	shRNA	CDS	GTGTTCCAGTATCTCTGATTA
12		TRCN0000107086	human PRMT5	shRNA-1 PRMT5	shRNA	CDS	GCCCAGTTTGAGATGCCTTAT
13		TRCN0000107088	human PRMT5	shRNA-2 PRMT5	shRNA	CDS	GCGTTTCAAGAGGGAGTTCAT
14		TRCN0000035150	human PRMT7	shRNA-1 PRMT7	shRNA	CDS	GCTAACCACTTGGAAGATAAA
15		TRCN0000035152	human PRMT7	shRNA-2 PRMT7	shRNA	CDS	CGATGACTACTGCGTATGGTA
16		SHC002	Non-Targeting shRNA Controls	shRNA Control	shRNA	CDS	CAACAAGATGAAGAGCACCAA
