# Supplementary material for: Epigenetic reader ZMYND11 noncanonical function restricts HNRNPA1-mediated stress granule formation and oncogenic activity
Source: Signal Transduct Target Ther. 2024 Sep 28;9:258. doi: 10.1038/s41392-024-01961-7 (PMC11438962; doi:10.1038/s41392-024-01961-7)
Supplement: Supplementary file 4 — Source data for the main figures [file 41392_2024_1961_MOESM4_ESM.zip]

Archive with 8 entries (8 files):
- Source data to Fig 2.xls
- Source data to Fig 3.xls
- Source data to Fig 4.xls
- Source data to Fig 5.xls
- Source data to Fig 6.xls
- Source data to Fig 7.xls
- Source data to Fig 8.xls
- Source data to Fig 1.xls
