# Supplementary material for: Epigenetic reader ZMYND11 noncanonical function restricts HNRNPA1-mediated stress granule formation and oncogenic activity
Source: Signal Transduct Target Ther. 2024 Sep 28;9:258. doi: 10.1038/s41392-024-01961-7 (PMC11438962; doi:10.1038/s41392-024-01961-7)
Supplement: Supplementary file 4 — Source data for the main figures [file 41392_2024_1961_MOESM4_ESM.zip › Source data to Fig 2.xls]

## Sheet: Figure 2b
Figure 2b
Colony-forming
	replication	replication	replication	mean	STDEV	P value
Control shRNA	172	162	151	161.667	10.504
ZMYND11 shRNA1	212	207	189	202.667	12.0968	0.0114
ZMYND11 shRNA2	225	213	203	213.667	11.0151	0.0141

## Sheet: Figure 2c
Figure 2c
Cell proliferation
	Control shRNA				ZMYND11 shRNA1				ZMYND11 shRNA2
	replication	replication	replication	replication	replication	replication	replication	replication	replication	replication	replication	replication
Day 1	0.1287	0.1317	0.1302	0.1322	0.1227	0.1223	0.1227	0.1281	0.1231	0.123	0.126	0.1242
Day 3	0.1971	0.1876	0.1776	0.182	0.1963	0.1911	0.196	0.2162	0.1843	0.1889	0.1919	0.1962
Day 5	0.2717	0.2765	0.2875	0.2783	0.3358	0.3278	0.3198	0.3112	0.333	0.3242	0.3585	0.3272
Day 7	0.5148	0.5616	0.5819	0.5585	0.6873	0.7212	0.6824	0.699	0.6908	0.6216	0.6864	0.6367
mean
	Control shRNA	ZMYND11 shRNA1	ZMYND11 shRNA2
Day 1	0.1307	0.12395	0.124075
Day 3	0.186075	0.1999	0.190325
Day 5	0.2785	0.32365	0.335725
Day 7	0.5542	0.697475	0.658875
SD
	Control shRNA	ZMYND11 shRNA1	ZMYND11 shRNA2
Day 1	0.00158114	0.00277308	0.00139374
Day 3	0.00841244	0.011125	0.0050109
Day 5	0.00661513	0.010562	0.0156165
Day 7	0.0282424	0.0172819	0.0349189
P value
	Control shRNA	ZMYND11 shRNA1	ZMYND11 shRNA2
Day 7		0.0014	0.0035

## Sheet: Figure 2d
Figure 2d
Cell migration assay
	replication	replication	replication	replication	mean	STDEV	P value
Control shRNA	32	25	28	30	28.75	2.98608
ZMYND11 shRNA1	108	97	89	112	101.5	10.4722	1.08767e-05
ZMYND11 shRNA2	113	108	95	105	105.25	7.58837	1.4803e-06

## Sheet: Figure 2e
Figure 2e
Cell invasion assay
	replication	replication	replication	replication	mean	STDEV	P value
Control shRNA	106	125	113	95	109.75	12.5797
ZMYND11 shRNA1	456	435	415	489	448.75	31.6267	1.03873e-06
ZMYND11 shRNA2	369	405	395	378	386.75	16.2558	1.72324e-07

## Sheet: Figure 2f
Figure 2f
Tumor xenografts
Tumor volume (mm2)	Control shRNA					ZMYND11 shRNA1					ZMYND11 shRNA2
	replication	replication	replication	replication	replication	replication	replication	replication	replication	replication	replication	replication	replication	replication	replication
Week 2	0	0	5.44388	0	7.5088	40.8642	64.1805	80.5896	34.1099	9.86544	67.0592	18.5203	49.92	46.8	37.44
Week 3	0	0	26.0957	0	5.76576	212.554	120.721	344.111	14.3707	91.6016	160.524	50.1493	57.798	105.36	247.416
Week 4	0	3.9208	8.64864	0	4.97536	377.919	191.646	397.641	62.4686	165.352	285.314	142.946	115.839	321.776	440.294
Week 5	0	39	8.32	9.36	87.36	455	524.16	730.08	633.032	667.181	580.944	314.6	486.72	436.8	499.2
Week 6	12.48	4.16	145.6	28.08	15.6	669.24	873.6	1679.6	1630.2	1264.12	1149.2	446.16	1060.8	698.88	968.24
mean
	Control shRNA	ZMYND11 shRNA1	ZMYND11 shRNA2
Week 2	2.59054	45.9219	43.9479
Week 3	6.37229	156.672	124.25
Week 4	3.50896	239.005	261.234
Week 5	28.808	601.891	463.653
Week 6	41.184	1223.35	864.656
SD
	Control shRNA	ZMYND11 shRNA1	ZMYND11 shRNA2
Week 2	3.62159	27.3879	17.7964
Week 3	11.3048	126.523	81.776
Week 4	3.65246	144.305	133.641
Week 5	35.9169	111	98.0953
Week 6	58.9993	448.53	288.439
P value
	Control shRNA	ZMYND11 shRNA1	ZMYND11 shRNA2
Week 6		0.000385758	0.000244564

## Sheet: Figure 2g
Figure 2g
Lung metastatic mouse model
	Control shRNA						ZMYND11 shRNA1						ZMYND11 shRNA2
	replication	replication	replication	replication	replication	replication	replication	replication	replication	replication	replication	replication	replication	replication	replication	replication	replication	replication
Week 0	52900	43900	31400	171000	63400	35600	118000	24200	30500	105000	42000	31400	17100	19400	21100	183000	168000	156000
Week 4	2130	51	10	0	0	0	24800	242	2000	1450	4200	3140	24800	242	20000	2830	1680	1560
Week 5	9250	6350	3760	22700	6850	20100	10800	11300	11800	10600	13400	69100	37600	227	68500	2010	29500	119
Week 6	37600	5560	7010	11600	161	6760	19800	45000	20200	48100	27100	7490	10400	24000	9460	8270	79700	17200
Week 7	16200	21500	7820	8640	7200		250000	202000	3570	274000	41200	422000	263000	113000	27100	993000	8490	16200
Week 8	72000	2230	83300	61900	58100		606000	695000	386000	173000			1390000	551000	434000	744000	7270
mean
	Control shRNA	ZMYND11 shRNA1	ZMYND11 shRNA2
Week 4	365.167	5972	8518.67
Week 5	11501.7	21166.7	22992.7
Week 6	11448.5	27948.3	24838.3
Week 7	12272	198795	236798
Week 8	55506	465000	625254
SD
	Control shRNA	ZMYND11 shRNA1	ZMYND11 shRNA2
Week 4	864.815	9324.29	10890
Week 5	7905.88	23503.8	27598.5
Week 6	13324.3	15764.2	27525.7
Week 7	6311.14	155600	382783
Week 8	31346.9	234013	505701
P value
	Control shRNA	ZMYND11 shRNA1	ZMYND11 shRNA2
Week 8		0.00561902	0.0180601

## Sheet: Figure 2h
Figure 2h
The number of CTCs
	replication	replication	replication	replication	mean	STDEV	P value
Control shRNA	39	54	412	210	178.75	173.661
ZMYND11 shRNA1	727	690	595	875	721.75	116.314	0.00202305
ZMYND11 shRNA2	462	529	297	733	505.25	180.437	0.0402551

## Sheet: Figure 2j
Figure 2j
Colony-forming
	replication	replication	replication	mean	STDEV	P value
Empty Vector	157	135	198	163.333	31.9739
ZMYND11	57	62	71	63.3333	7.0946	0.00613493

## Sheet: Figure 2k
Figure 2k
Cell proliferation
	Empty Vector				ZMYND11
	replication	replication	replication	replication	replication	replication	replication	replication
Day 1	0.0247	0.0264	0.0189	0.0204	0.0276	0.0261	0.0337	0.0227
Day 3	0.0281	0.0228	0.0325	0.0278	0.034	0.0365	0.0288	0.029
Day 5	0.0784	0.0863	0.0745	0.0552	0.0773	0.0863	0.0902	0.0849
Day 7	0.24895	0.31225	0.28885	0.28885	0.19045	0.13155	0.13345	0.16995
Day 9	0.6364	0.6133	0.6383	0.6491	0.3889	0.382	0.3828	0.3848
mean
	Empty Vector	ZMYND11
Day 1	0.0226	0.027525
Day 3	0.0278	0.032075
Day 5	0.0736	0.084675
Day 7	0.284725	0.15635
Day 9	0.634275	0.384625
SD
	Empty Vector	ZMYND11
Day 1	0.00352987	0.00459882
Day 3	0.00396569	0.00380646
Day 5	0.0132124	0.00540393
Day 7	0.0262774	0.0287936
Day 9	0.0150604	0.00308369
P value
	Empty Vector	ZMYND11
Day 9		5.66496e-08

## Sheet: Figure 2l
Figure 2l
Cell migration assay
	replication	replication	replication	mean	STDEV	P value
Empty vector	120	119	85	108	19.9249
ZMYND11	45	21	36	34	12.1244	0.00534452

[truncated: 5 more sheets: Figure 2m, Figure 2n, Figure 2o, Figure 2q, Figure 2r]
