# Supplementary material for: Epigenetic reader ZMYND11 noncanonical function restricts HNRNPA1-mediated stress granule formation and oncogenic activity
Source: Signal Transduct Target Ther. 2024 Sep 28;9:258. doi: 10.1038/s41392-024-01961-7 (PMC11438962; doi:10.1038/s41392-024-01961-7)
Supplement: Supplementary file 4 — Source data for the main figures [file 41392_2024_1961_MOESM4_ESM.zip › Source data to Fig 4.xls]

## Sheet: Figure 4b
Figure 4b
Colony-forming
	replication	replication	replication	mean	STDEV	P value
Control shRNA	165	143	112	140	26.6271
HNRNPA1 shRNA1	10	3	15	9.33333	6.02771	0.00115599
HNRNPA1 shRNA2	2	7	10	6.33333	4.04145	0.00100622

## Sheet: Figure 4c
Figure 4c
Cell proliferation
	Control shRNA				HNRNPA1 shRNA1				HNRNPA1 shRNA2
	replication	replication	replication	replication	replication	replication	replication	replication	replication	replication	replication	replication
Day 1	0.196	0.184	0.178	0.167	0.19	0.18	0.177	0.17	0.184	0.187	0.186	0.174
Day 2	0.278	0.273	0.298	0.29	0.265	0.205	0.205	0.194	0.234	0.2	0.207	0.207
Day 3	0.505	0.491	0.482	0.471	0.238	0.233	0.221	0.225	0.231	0.232	0.221	0.177
Day 4	0.604	0.534	0.581	0.581	0.274	0.256	0.242	0.325	0.301	0.237	0.251	0.209
mean
	Control shRNA	HNRNPA1 shRNA1	HNRNPA1 shRNA2
Day 1	0.18125	0.17925	0.18275
Day 2	0.28475	0.21725	0.212
Day 3	0.48725	0.22925	0.21525
Day 4	0.575	0.27425	0.2495
SD
	Control shRNA	HNRNPA1 shRNA1	HNRNPA1 shRNA2
Day 1	0.0120934	0.00830161	0.00596518
Day 2	0.0113541	0.0322529	0.0150333
Day 3	0.0143846	0.00767572	0.0259792
Day 4	0.0294052	0.0362802	0.0385184
P value
	Control shRNA	HNRNPA1 shRNA1	HNRNPA1 shRNA2
Day 4		1.34675e-05	1.05389e-05

## Sheet: Figure 4d
Figure 4d
Cell migration assay
	replication	replication	replication	replication	mean	STDEV	P value
Control shRNA	124	135	169	110	134.5	25.1727
HNRNPA1 shRNA1	45	36	66	33	45	14.8997	0.000869662
HNRNPA1 shRNA2	45	46	61	53	51.25	7.41058	0.000717857

## Sheet: Figure 4e
Figure 4e
Cell invasion assay
	replication	replication	replication	replication	mean	STDEV	P value
Control shRNA	60	55	68	53	59	6.68331
HNRNPA1 shRNA1	3	19	22	14	14.5	8.34666	0.000163191
HNRNPA1 shRNA2	5	14	21	17	14.25	6.80074	8.30094e-05

## Sheet: Figure 4h
Figure 4h
Protein expression levels of HNRNPA1 in paraffinized prostate tumor tissue microarrays
IHC score	NT (n=92)	PCa (n=71)
Patient_1	117	120
Patient_2	120	172
Patient_3	132	179
Patient_4	132	184
Patient_5	133	192
Patient_6	137	216
Patient_7	141	221
Patient_8	144	249
Patient_9	146	265
Patient_10	147	169
Patient_11	148	131
Patient_12	151	189
Patient_13	153	250
Patient_14	157	214
Patient_15	160	203
Patient_16	161	139
Patient_17	165	212
Patient_18	166	221
Patient_19	171	232
Patient_20	171	192
Patient_21	175	175
Patient_22	176	215
Patient_23	176	245
Patient_24	177	205
Patient_25	185	140
Patient_26	186	219
Patient_27	187	179
Patient_28	188	227
Patient_29	189	253
Patient_30	190	162
Patient_31	192	198
Patient_32	198	231
Patient_33	207	156
Patient_34	208	264
Patient_35	166	167
Patient_36	140	114
Patient_37	165	146
Patient_38	237	161
Patient_39	189	185
Patient_40	173	122
Patient_41	127	151
Patient_42	203	108
Patient_43	216	160
Patient_44	234	140
Patient_45	184	159
Patient_46	164	178
Patient_47	158	175
Patient_48	177	208
Patient_49	192	120
Patient_50	159	132
Patient_51	127	195
Patient_52	194	237
Patient_53	213	159
Patient_54	229	141
Patient_55	173	234
Patient_56	127	182
Patient_57	184	196
Patient_58	201	210
Patient_59	238	113
Patient_60	130	166
Patient_61	120	129
Patient_62	156	197
Patient_63	147	215
Patient_64	214	161
Patient_65	134	140
Patient_66	113	236
Patient_67	136	184
Patient_68	157	162
Patient_69	129	156
Patient_70	119	253
Patient_71	145	117
Patient_72	114
Patient_73	153
Patient_74	143
Patient_75	204
Patient_76	132
Patient_77	133
Patient_78	145
Patient_79	216
Patient_80	166
Patient_81	114
Patient_82	173
Patient_83	170
Patient_84	200
Patient_85	177
Patient_86	111
Patient_87	149
Patient_88	115
Patient_89	164
Patient_90	179
Patient_91	107
Patient_92	149
mean	163.804	183.493
P value	0.000387178

## Sheet: Figure 4i
Figure 4i
Protein expression levels of HNRNPA1 in paraffinized prostate tumor tissue
IHC score	NT (n=16)	PCa (n=16)
Patient_1	7	12
Patient_2	3	12
Patient_3	7	11
Patient_4	3	7
Patient_5	4	12
Patient_6	4	12
Patient_7	4	11
Patient_8	3	12
Patient_9	8	12
Patient_10	4	8
Patient_11	7	11
Patient_12	4	8
Patient_13	3	7
Patient_14	8	12
Patient_15	7	11
Patient_16	4	8
mean	5	10.375
P value	6.17375e-09

## Sheet: Figure 4m
Figure 4m
Colony-forming
	replication	replication	replication	mean	STDEV	P value
Empty vector	140	126	111	125.667	14.5029
HNRNPA1	225	263	210	232.667	27.3191	0.00390182
HNRNPA1+ZMYND11	120	113	101	111.333	9.60902	0.226744
HNRNPA1+ZMYND11-△MYND	203	239	205	215.667	20.232	0.00331747

## Sheet: Figure 4n
Figure 4n
Cell proliferation
	Empty vector				HNRNPA1				HNRNPA1+ZMYND11				HNRNPA1+ZMYND11-△MYND
	replication	replication	replication	replication	replication	replication	replication	replication	replication	replication	replication	replication	replication	replication	replication	replication
Day 1	0.1204	0.1136	0.115	0.1137	0.1178	0.1245	0.1164	0.1145	0.1148	0.1128	0.1104	0.1108	0.1118	0.1103	0.1113	0.1012
Day 2	0.1971	0.2233	0.2165	0.2061	0.2175	0.2345	0.2337	0.2183	0.1882	0.2064	0.2044	0.203	0.2366	0.2221	0.221	0.2122
Day 3	0.3041	0.3068	0.2837	0.2986	0.3387	0.3657	0.3661	0.3455	0.2182	0.2382	0.2404	0.2417	0.3294	0.332	0.3097	0.3253
Day 4	0.5766	0.5704	0.5279	0.5478	1.0654	1.0229	1.0766	1.0197	0.6394	0.7829	0.614	0.7131	1.0465	1.3363	1.1516	1.0551
mean
	Empty vector	HNRNPA1	HNRNPA1+ZMYND11	HNRNPA1+ZMYND11-△MYND
Day 1	0.115675	0.1183	0.1122	0.10865
Day 2	0.21075	0.226	0.2005	0.222975
Day 3	0.2983	0.354	0.234625	0.3241
Day 4	0.555675	1.04615	0.68735	1.14737
SD
	Empty vector	HNRNPA1	HNRNPA1+ZMYND11	HNRNPA1+ZMYND11-△MYND
Day 1	0.0032139	0.00434895	0.00202649	0.00500566
Day 2	0.0115255	0.00936447	0.00831785	0.0101062
Day 3	0.0103141	0.0140195	0.0110449	0.00998833
Day 4	0.0222722	0.0290857	0.0763158	0.134661
P value
	Empty vector	HNRNPA1	HNRNPA1+ZMYND11	HNRNPA1+ZMYND11-△MYND
Day 4		1.79145e-07	0.0161523	0.000129868

## Sheet: Figure 4o
Figure 4o
Cell migration assay
	replication	replication	replication	replication	mean	STDEV	P value
Empty vector	54	43	68	54	54.75	10.2429
HNRNPA1	134	106	118	98	114	15.6631	0.000725868
HNRNPA1+ZMYND11	35	29	56	37	39.25	11.6726	0.0929149
HNRNPA1+ZMYND11-△MYND	139	86	112	130	116.75	23.372	0.00282479

## Sheet: Figure 4p
Figure 4p
Cell invasion assay
	replication	replication	replication	replication	mean	STDEV	P value
Empty vector	65	72	39	45	55.25	15.756
HNRNPA1	120	94	116	106	109	11.6046	0.00152395
HNRNPA1+ZMYND11	63	42	70	50	56.25	12.6062	0.924275
HNRNPA1+ZMYND11-△MYND	123	105	118	134	120	12.0277	0.000614308
