# Supplementary material for: Epigenetic reader ZMYND11 noncanonical function restricts HNRNPA1-mediated stress granule formation and oncogenic activity
Source: Signal Transduct Target Ther. 2024 Sep 28;9:258. doi: 10.1038/s41392-024-01961-7 (PMC11438962; doi:10.1038/s41392-024-01961-7)
Supplement: Supplementary file 4 — Source data for the main figures [file 41392_2024_1961_MOESM4_ESM.zip › Source data to Fig 5.xls]

## Sheet: Figure 5g
Figure 5g
Colony-forming
	replication	replication	replication	mean	STDEV	P value
Empty vector	140	126	111	125.667	14.5029
PKM2	225	263	210	232.667	27.3191	0.00390182
ZMYND11+PKM2	120	113	101	111.333	9.60902	0.226744
ZMYND11-△MYND+PKM2	203	239	205	215.667	20.232	0.00331747

## Sheet: Figure 5h
Figure 5h
Cell proliferation
	Empty vector				PKM2				ZMYND11+PKM2				ZMYND11-△MYND+PKM2
	replication	replication	replication	replication	replication	replication	replication	replication	replication	replication	replication	replication	replication	replication	replication	replication
Day 1	0.213	0.211	0.213	0.222	0.236	0.233	0.237	0.223	0.228	0.218	0.243	0.244	0.199	0.218	0.204	0.222
Day 2	0.26	0.248	0.245	0.249	0.282	0.291	0.281	0.276	0.253	0.229	0.235	0.23	0.266	0.247	0.232	0.241
Day 3	0.27	0.216	0.291	0.281	0.319	0.331	0.34	0.314	0.216	0.26	0.25	0.256	0.248	0.368	0.316	0.311
Day 4	0.225	0.319	0.24	0.255	0.316	0.353	0.499	0.48	0.288	0.376	0.276	0.225	0.351	0.483	0.409	0.324
Day 5	0.37	0.397	0.37	0.365	0.546	0.636	0.629	0.632	0.387	0.354	0.377	0.38	0.469	0.421	0.554	0.65
mean
	Empty vector	PKM2	ZMYND11+PKM2	ZMYND11-△MYND+PKM2
Day 1	0.21475	0.23225	0.23325	0.21075
Day 2	0.2505	0.2825	0.23675	0.2465
Day 3	0.2645	0.326	0.2455	0.31075
Day 4	0.25975	0.412	0.29125	0.39175
Day 5	0.3755	0.61075	0.3745	0.5235
SD
	Empty vector	PKM2	ZMYND11+PKM2	ZMYND11-△MYND+PKM2
Day 1	0.00492443	0.00639661	0.0125266	0.0109962
Day 2	0.00655744	0.006245	0.0111467	0.0143875
Day 3	0.0334515	0.0117473	0.0200915	0.049135
Day 4	0.0413552	0.091086	0.0627555	0.0704148
Day 5	0.0145258	0.0432618	0.0142945	0.100679
P value
	Empty vector	PKM2	ZMYND11+PKM2	ZMYND11-△MYND+PKM2
Day 5		4.86531e-05	0.92502	0.0269841

## Sheet: Figure 5i
Figure 5i
Cell migration assay
	replication	replication	replication	replication	mean	STDEV	P value
Empty vector	73	69	83	51	69	13.3666
PKM2	206	198	236	369	252.25	79.5335	0.00391502
ZMYND11+PKM2	75	59	43	89	66.5	19.8914	0.841635
ZMYND11-△MYND+PKM2	289	206	179	206	220	47.7284	0.000889586

## Sheet: Figure 5j
Figure 5j
Cell invasion assay
	replication	replication	replication	replication	mean	STDEV	P value
Empty vector	50	43	39	44	44	4.54606
PKM2	143	119	89	159	127.5	30.4795	0.00163411
ZMYND11+PKM2	20	23	41	38	30.5	10.5357	0.0568233
ZMYND11-△MYND+PKM2	136	146	97	106	121.25	23.4574	0.000649108

## Sheet: Figure 5k
Figure 5k
Relative Glucose uptake
standard curve
OD570nm	0.1771	0.3242	0.5931	0.6816	0.8402	1.2185
nmol/well	0	2	4	6	8	10
OD570nm	replication	replication	replication		nmol/well	replication	replication	replication
Empty vector	1.1031	1.2577	1.2505		Empty vector	9.58401	11.1114	11.0403
ZMYND11	0.5422	0.6522	0.5589		ZMYND11	4.04243	5.12921	4.20742
ZMYND11-△MYND	0.9586	1.1154	1.1542		ZMYND11-△MYND	8.15638	9.70553	10.0889
relative	replication	replication	replication	mean	STDEV	P value
Empty vector	0.905983	1.05037	1.04365	1	0.0814906
ZMYND11	0.382134	0.484867	0.39773	0.421577	0.055363	0.000526619
ZMYND11-△MYND	0.771028	0.91747	0.953707	0.880735	0.0967215	0.17774
Lactate fold
standard curve
OD450nm	0.0406	0.2739	0.6041	0.7497	0.928	0.9851
nmol/well	0	2	4	6	8	10
OD450nm	replication	replication	replication		nmol/well	replication	replication	replication
Empty vector	0.1675	0.191	0.1784		Empty vector	0.79521	1.02533	0.901946
ZMYND11	0.1153	0.1248	0.1135		ZMYND11	0.284052	0.377079	0.266426
ZMYND11-△MYND	0.1645	0.1433	0.1713		ZMYND11-△MYND	0.765833	0.558237	0.832421
	replication	replication	replication	mean	STDEV	P value
Empty vector	0.876269	1.12985	0.993885	1	0.126899
ZMYND11	0.313007	0.415516	0.293584	0.340702	0.0655145	0.00132638
ZMYND11-△MYND	0.843898	0.61514	0.917273	0.792104	0.157585	0.149732

## Sheet: Figure 5l
Figure 5l
Relative Glucose uptake
standard curve
OD570nm	0.1771	0.3242	0.5931	0.6816	0.8402	1.2185
nmol/well	0	2	4	6	8	10
OD570nm	replication	replication	replication		nmol/well	replication	replication	replication
Control shRNA	0.7691	0.7172	0.6998		Control shRNA	6.28415	5.77139	5.59948
ZMYND11 shRNA1	1.0531	1.0388	1.053		ZMYND11 shRNA1	9.09002	8.94874	9.08903
ZMYND11 shRNA2	1.1691	1.0172	1.0998		ZMYND11 shRNA2	10.2361	8.73533	9.5514
relative	replication	replication	replication	mean	STDEV	P value
Control shRNA	1.06782	0.980694	0.951482	1	0.0605258
ZMYND11 shRNA1	1.54461	1.5206	1.54444	1.53655	0.0138122	0.000116018
ZMYND11 shRNA2	1.73935	1.48434	1.62301	1.61556	0.127668	0.00165213
Lactate fold
standard curve
OD450nm	0.0406	0.2739	0.6041	0.7497	0.928	0.9851
nmol/well	0	2	4	6	8	10
OD450nm	replication	replication	replication		nmol/well	replication	replication	replication
Control shRNA	0.1003	0.1041	0.1079		Control shRNA	0.137168	0.174378	0.211589
ZMYND11 shRNA1	0.1722	0.1696	0.1733		ZMYND11 shRNA1	0.841234	0.815774	0.852006
ZMYND11 shRNA2	0.1694	0.177	0.1886		ZMYND11 shRNA2	0.813816	0.888237	1.00183
	replication	replication	replication	mean	STDEV	P value
Control shRNA	0.786609	1	1.21339	1	0.213391
ZMYND11 shRNA1	4.82419	4.67818	4.88596	4.79611	0.106695	1.03104e-05
ZMYND11 shRNA2	4.66695	5.09373	5.74514	5.16861	0.542978	0.000244993
