# Supplementary material for: Epigenetic reader ZMYND11 noncanonical function restricts HNRNPA1-mediated stress granule formation and oncogenic activity
Source: Signal Transduct Target Ther. 2024 Sep 28;9:258. doi: 10.1038/s41392-024-01961-7 (PMC11438962; doi:10.1038/s41392-024-01961-7)
Supplement: Supplementary file 4 — Source data for the main figures [file 41392_2024_1961_MOESM4_ESM.zip › Source data to Fig 6.xls]

## Sheet: Figure 6d
Figure 6d
Colony-forming
	replication	replication	replication	mean	STDEV	P value
Control shRNA	211	188	190	196.333	12.741
HNRNPA1 shRNA1+Empty vector	89	111	90	96.6667	12.4231	0.000632058
HNRNPA1 shRNA1+HNRNPA1	235	191	200	208.667	23.2451	0.465496
HNRNPA1 shRNA1+△RGG	104	69	77	83.3333	18.3394	0.00093419
HNRNPA1 shRNA1+6 sites mutant	54	99	65	72.6667	23.4592	0.00130914
HNRNPA1 shRNA1+R194K	89	101	111	100.333	11.0151	0.000590614
HNRNPA1 shRNA1+R206K	211	191	205	202.333	10.2632	0.559814
HNRNPA1 shRNA1+R194K&R206K	61	89	70	73.3333	14.2945	0.00037136

## Sheet: Figure 6e
Figure 6e
Cell proliferation
Day4	replication	replication	replication	replication	mean	STDEV	P value
Control shRNA	0.337	0.382	0.388	0.406	0.37825	0.02933
HNRNPA1 shRNA1+Empty vector	0.241	0.267	0.27	0.273	0.26275	0.0147054	0.000410419
HNRNPA1 shRNA1+HNRNPA1	0.411	0.376	0.349	0.383	0.37975	0.0254738	0.940956
HNRNPA1 shRNA1+△RGG	0.271	0.309	0.296	0.294	0.2925	0.0158008	0.00211987
HNRNPA1 shRNA1+6 sites mutant	0.253	0.254	0.235	0.25	0.248	0.00883176	0.0001447
HNRNPA1 shRNA1+R194K	0.317	0.28	0.268	0.264	0.28225	0.0241437	0.00232421
HNRNPA1 shRNA1+R206K	0.427	0.362	0.386	0.388	0.39075	0.0268995	0.553029
HNRNPA1 shRNA1+R194K&R206K	0.261	0.268	0.249	0.319	0.27425	0.0308477	0.00274791

## Sheet: Figure 6f
Figure 6f
Cell migration assay
	replication	replication	replication	replication	mean	STDEV	P value
Control shRNA	225	189	176	133	180.75	37.9857
HNRNPA1 shRNA1+Empty vector	55	64	39	44	50.5	11.2101	0.00059248
HNRNPA1 shRNA1+HNRNPA1	198	176	236	208	204.5	24.8931	0.335904
HNRNPA1 shRNA1+△RGG	46	32	47	19	36	13.2413	0.000364259
HNRNPA1 shRNA1+6 sites mutant	23	49	51	20	35.75	16.5202	0.000423153
HNRNPA1 shRNA1+R194K	55	69	33	21	44.5	21.5639	0.000785301
HNRNPA1 shRNA1+R206K	118	139	226	177	165	47.4342	0.622765
HNRNPA1 shRNA1+R194K&R206K	15	33	42	21	27.75	12.0934	0.000255739

## Sheet: Figure 6g
Figure 6g
Cell invasion assay
	replication	replication	replication	replication	mean	STDEV	P value
Control shRNA	110	88	120	73	97.75	21.2348
HNRNPA1 shRNA1+Empty vector	12	16	21	9	14.5	5.19615	0.000267008
HNRNPA1 shRNA1+HNRNPA1	123	104	87	76	97.5	20.5345	0.987044
HNRNPA1 shRNA1+△RGG	11	10	5	7	8.25	2.75379	0.000159295
HNRNPA1 shRNA1+6 sites mutant	6	13	17	4	10	6.0553	0.000210972
HNRNPA1 shRNA1+R194K	11	19	7	20	14.25	6.29153	0.000282104
HNRNPA1 shRNA1+R206K	88	79	124	71	90.5	23.388	0.662386
HNRNPA1 shRNA1+R194K&R206K	15	9	12	13	12.25	2.5	0.000203806
