# Supplementary material for: Epigenetic reader ZMYND11 noncanonical function restricts HNRNPA1-mediated stress granule formation and oncogenic activity
Source: Signal Transduct Target Ther. 2024 Sep 28;9:258. doi: 10.1038/s41392-024-01961-7 (PMC11438962; doi:10.1038/s41392-024-01961-7)
Supplement: Supplementary file 4 — Source data for the main figures [file 41392_2024_1961_MOESM4_ESM.zip › Source data to Fig 7.xls]

## Sheet: Figure 7e
Figure 7e
Colony-forming
	replication	replication	replication	mean	STDEV	P value
Empty vector	15	13	10	12.6667	2.51661
ZMYND11	4	3	5	4	1	0.00517963
Y572A	12	11	9	10.6667	1.52753	0.304559

## Sheet: Figure 7f
Figure 7f
Cell proliferation
	Empty vector				ZMYND11				Y572A
	replication	replication	replication	replication	replication	replication	replication	replication	replication	replication	replication	replication
Day 1	0.133	0.144	0.142	0.138	0.143	0.15	0.154	0.149	0.141	0.143	0.136	0.141
Day 2	0.287	0.274	0.281	0.287	0.281	0.253	0.257	0.271	0.273	0.268	0.269	0.286
Day 3	0.421	0.413	0.385	0.335	0.322	0.289	0.28	0.33	0.42	0.318	0.41	0.356
Day 4	0.572	0.591	0.616	0.671	0.552	0.493	0.314	0.445	0.61	0.583	0.53	0.611
Day 5	0.81	0.793	0.751	0.705	0.677	0.598	0.61	0.67	0.81	0.717	0.75	0.774
mean
	Empty vector	ZMYND11	Y572A
Day 1	0.13925	0.149	0.14025
Day 2	0.28225	0.2655	0.274
Day 3	0.3885	0.30525	0.376
Day 4	0.6125	0.451	0.5835
Day 5	0.76475	0.63875	0.76275
SD
	Empty vector	ZMYND11	Y572A
Day 1	0.00485627	0.00454606	0.00298608
Day 2	0.00618466	0.012897	0.00828654
Day 3	0.038863	0.0244591	0.0478052
Day 4	0.0429612	0.101275	0.0379517
Day 5	0.046921	0.0405247	0.0392205
P value
	Empty vector	ZMYND11	Y572A
Day 5		0.006616	0.949974

## Sheet: Figure 7g
Figure 7g
Cell migration assay
	replication	replication	replication	replication	mean	STDEV	P value
Empty vector	99	102	89	105	98.75	6.94622
ZMYND11	43	36	51	40	42.5	6.35085	2.07741e-05
Y572A	89	110	85	105	97.25	12.1209	0.837081

## Sheet: Figure 7h
Figure 7h
Cell invasion assay
	replication	replication	replication	replication	mean	STDEV	P value
Empty vector	68	81	89	67	76.25	10.6262
ZMYND11	23	42	31	25	30.25	8.53913	0.000515998
Y572A	89	77	81	62	77.25	11.3248	0.901735

## Sheet: Figure 7k
Figure 7k
Relative Glucose uptake
standard curve
OD570nm	0.285	0.5757	0.9359	1.3959	1.5698	1.6235
nmol/well	0	2	4	6	8	10
OD570nm	replication	replication	replication		nmol/well	replication	replication	replication
Empty vector	0.6511	0.6978	0.5829		Empty vector	2.28204	2.58923	1.83342
ZMYND11	0.3902	0.4115	0.3944		ZMYND11	0.565836	0.705947	0.593463
ZMYND11-△MYND	0.5952	0.5538	0.5909		ZMYND11-△MYND	1.91433	1.642	1.88604
relative	replication	replication	replication	mean	STDEV	P value
Empty vector	1.02109	1.15855	0.82036	1	0.170077
ZMYND11	0.253182	0.315875	0.265544	0.278201	0.0332073	0.00195727
ZMYND11-△MYND	0.856562	0.734709	0.843906	0.811726	0.066998	0.148999
Lactate fold
standard curve
OD450nm	0.051	0.467	0.956	1.096	1.349	1.71
nmol/well	0	2	4	6	8	10
OD450nm	replication	replication	replication		nmol/well	replication	replication	replication
Empty vector	0.3292	0.3305	0.3464		Empty vector	1.24864	1.25665	1.35459
ZMYND11	0.2677	0.2169	0.2019		ZMYND11	0.869786	0.556847	0.464444
ZMYND11-△MYND	0.3244	0.3101	0.3054		ZMYND11-△MYND	1.21907	1.13098	1.10203
	replication	replication	replication	mean	STDEV	P value
Empty vector	0.970475	0.976699	1.05283	1	0.0458546
ZMYND11	0.676021	0.432797	0.360979	0.489932	0.16511	0.00671823
ZMYND11-△MYND	0.947493	0.879026	0.856523	0.894348	0.0473806	0.0500563

## Sheet: Figure 7l
Figure 7l
Numbers of SG per cell
NO.	ZMYND11	ZMYND11-Y572A
1	1	0
2	1	0
3	1	3
4	1	3
5	2	3
6	2	4
7	2	4
8	2	4
9	2	6
10	0	4
11	0	4
12	0	5
13	0	5
14	0	5
15	0	5
16	1	3
17	1	3
18	1	3
19	1	3
20	2	4
21	2	2
22	2	2
23	2	4
24	3	4
25	3	0
26	3	4
27	1	4
28	1	5
29	1	3
30	1	0
31	1	2
32	1	2
33	0	6
34	0	6
35	0	6
36	0	6
37	0	4
38	0	4
39	0	4
40	0	0
41	0	2
42	1	2
43	0	0
44	1	0
45	1	0
46	1	0
47	1	0
48	1	0
49	0	0
50	0	0
mean	0.94	2.86
STDEV	0.890081	2.02041
P value		1.69012e-08
