# Supplementary material for: Epigenetic reader ZMYND11 noncanonical function restricts HNRNPA1-mediated stress granule formation and oncogenic activity
Source: Signal Transduct Target Ther. 2024 Sep 28;9:258. doi: 10.1038/s41392-024-01961-7 (PMC11438962; doi:10.1038/s41392-024-01961-7)
Supplement: Supplementary file 4 — Source data for the main figures [file 41392_2024_1961_MOESM4_ESM.zip › Source data to Fig 8.xls]

## Sheet: Figure 2b
Figure 2b
Colony-forming
	replication	replication	replication	mean	STDEV	P value
Control shRNA	172	162	151	161.667	10.504
ZMYND11 shRNA1	212	207	189	202.667	12.0968	0.0114
ZMYND11 shRNA2	225	213	203	213.667	11.0151	0.0141

## Sheet: Figure 8g
Figure 8g
IC50 assay: EPZ015666
	Control shRNA			ZMYND11 shRNA1			ZMYND11 shRNA2
Concentration	replication	replication	replication	replication	replication	replication	replication	replication	replication
50	40.6409	49.677	40.2923	37.1758	30.9677	37.2822	31.8627	28.9989	35.5429
25	40.6409	44.3647	42.5191	43.4726	48.1962	31.115	32.1078	46.4902	28.9143
12.5	52.4399	59.0811	49.3389	49.1643	29.3614	39.3728	44.9755	31.5305	29.1429
6.25	59.1406	57.2864	62.5609	40.0288	32.6728	63.9721	40.0735	35.9033	55.0857
3.125	58.5579	60.804	64.9269	58.7464	60.2436	68.223	58.5784	64.672	54.2857
1.56	61.6169	57.3582	66.5275	76.513	69.5194	71.0105	93.5049	86.5362	86.2857
mean
Concentration	Control shRNA	ZMYND11 shRNA1	ZMYND11 shRNA2
50	43.5367	35.1419	32.1348
25	42.5082	40.9279	35.8374
12.5	53.62	39.2995	35.2163
6.25	59.6626	45.5579	43.6875
3.125	61.4296	62.4043	59.1787
1.56	61.8342	72.3476	88.7756
SD
Concentration	Control shRNA	ZMYND11 shRNA1	ZMYND11 shRNA2
50	5.32046	3.61533	3.28048
25	1.8619	8.82034	9.36274
12.5	4.97716	9.90163	8.53562
6.25	2.6757	16.3658	10.0889
3.125	3.23027	5.09442	5.21912
1.56	4.5885	3.68354	4.09759
Control shRNA: IC50=13.16	ZMYND11 shRNA1: IC50=3.9	ZMYND11 shRNA2: IC50=1.2
IC50 assay: GSK3326595
	Control shRNA			ZMYND11 shRNA1			ZMYND11 shRNA2
Concentration	replication	replication	replication	replication	replication	replication	replication	replication	replication
50	32.9206	36.0373	40.501	38.977	27.6498	28.8502	31.8627	28.9989	35.5429
25	35.4698	30.3661	33.4029	30.1873	27.9789	33.5889	32.1078	46.4902	28.9143
12.5	31.8281	51.3281	30.6194	34.366	28.6373	34.6341	44.9755	31.5305	29.1429
6.25	49.1624	55.7789	46.4161	36.7435	28.6373	37.4913	40.0735	35.9033	35.0857
3.125	55.6457	60.2617	57.6457	33.2997	38.3147	46.7596	48.5484	34.6782	44.3787
1.56	69.9199	63.7473	55.9499	48.3429	40.158	44.2509	44.8775	46.4097	50.7429
mean
Concentration	Control shRNA	ZMYND11 shRNA1	ZMYND11 shRNA2
50	36.4863	31.8256	32.1348
25	33.0796	30.585	35.8374
12.5	37.9252	32.5458	35.2163
6.25	50.4525	34.2907	37.0209
3.125	57.851	39.458	42.5351
1.56	63.2057	44.2506	47.3433
SD
Concentration	Control shRNA	ZMYND11 shRNA1	ZMYND11 shRNA2
50	3.81011	6.22224	3.28048
25	2.56714	2.82603	9.36274
12.5	11.623	3.38755	8.53562
6.25	4.81284	4.91027	2.67511
3.125	2.31484	6.80238	7.11652
1.56	7.00072	4.09247	3.04213
Control shRNA: IC50=6.57	ZMYND11 shRNA1: IC50=3.23	ZMYND11 shRNA2: IC50=0.31

## Sheet: Figure 8j
Figure 8j
Lung metastatic mouse model
	ZMYND11 shRNA1+ctrl					ZMYND11 shRNA1+EPZ015666					ZMYND11 shRNA1+GSK3326595
	replication	replication	replication	replication	replication	replication	replication	replication	replication	replication	replication	replication	replication	replication	replication
Week 0	52900	43900	31400	171000	63400	118000	24200	30500	105000	42000	17100	19400	21100	183000	168000
Week 5	11100	12700	15900	124000	12700	91000	4600	5040	4900	12900	57000	5690	4940	4130	4240
Week 6	354000	142000	70500	38900	64000	4200	5600	11500	183000	9240	37600	5560	701	11600	1610
Week 7	332000	454000	226000	588000		589000	22500	61100	150600		75500	16500	531000	95700
Week 8	648000	403000	866000	460000		595000	64000	78100	205000		600500	206000	82000	256100
mean
	ZMYND11 shRNA1+ctrl	ZMYND11 shRNA1+EPZ015666	ZMYND11 shRNA1+GSK3326595
Week 5	35280	23688	15200
Week 6	133880	42708	11414.2
Week 7	400000	205800	179675
Week 8	594250	235525	286150
SD
	ZMYND11 shRNA1+ctrl	ZMYND11 shRNA1+EPZ015666	ZMYND11 shRNA1+GSK3326595
Week 5	49626.6	37790.1	23375.3
Week 6	128880	78478.9	15255.3
Week 7	156162	261040	236615
Week 8	209234	247896	221976
P value
	ZMYND11 shRNA1+ctrl	ZMYND11 shRNA1+EPZ015666	ZMYND11 shRNA1+GSK3326595
Week 8		0.0344926	0.039131

## Sheet: Figure 8k
Figure 8k
The number of CTCs
	replication	replication	replication	replication	mean	STDEV	P value
ZMYND11 shRNA1+ctrl	690	297	595	510	523	167.648
ZMYND11 shRNA1+EPZ015666	297	45	54	311	176.75	147.093	0.0209831
ZMYND11 shRNA1+GSK3326595	354	30	51	279	178.5	162.49	0.0255762

## Sheet: Figure 8l
Figure 8l
Organoid number
	replication	replication	replication	mean	STDEV	P value
Control shRNA	6	13	12	10.3333	3.78594
ZMYND11 shRNA1	3	4	6	4.33333	1.52753	0.0636027
ZMYND11 shRNA2	1	3	4	2.66667	1.52753	0.031296
Organoid size
NO.	Control shRNA	ZMYND11 shRNA1	ZMYND11 shRNA2
1	65	20	25
2	53	30	10
3	42	15	19
4	15	10	10
5	38	14
6	25	45
7	49
8	53
9	43
10	33
11	36
12	32
13	10
14
15
16
17
18
19
20
21
mean	38	22.3333	16
STDEV	15.5134	13.0639	7.34847
P value		0.047176	0.0165139
