# Supplementary material for: Epigenetic reader ZMYND11 noncanonical function restricts HNRNPA1-mediated stress granule formation and oncogenic activity
Source: Signal Transduct Target Ther. 2024 Sep 28;9:258. doi: 10.1038/s41392-024-01961-7 (PMC11438962; doi:10.1038/s41392-024-01961-7)
Supplement: Supplementary file 4 — Source data for the main figures [file 41392_2024_1961_MOESM4_ESM.zip › Source data to Fig 1.xls]

## Sheet: Figure 1d
Figure 1d
Expression of Zmynd11 in five paired PCa specimens and adjacent normal tissues of murine prostate
RT-qPCR	Replication				Replication					Calculation of fold enrichment			Fold enrichment
Sample	Ct	Ct	Ct	Target	Ct	Ct	Ct	Target	Ct mean of GAPDH	ZMYND11			Avarage	STDEV	P value
Tumor-1	24.61	24.63	24.8	ZMYND11	20.58	20.86	20.97	GAPDH	20.8033	0.154249	0.152125	0.135216	0.147197	0.0104301	0.0014
Normal-1	24.18	24.11	24.63	ZMYND11	23.21	23.12	23.26	GAPDH	23.1967	1.09177	1.14605	0.799221	1.01235	0.186556
Tumor-2	22.69	22.47	22.62	ZMYND11	15.27	15.25	15.18	GAPDH	15.2333	0.255253	0.297302	0.267943	0.273499	0.0215679	0.0001
Normal-2	20.77	20.76	20.72	ZMYND11	15.22	15.33	15.24	GAPDH	15.2633	0.986233	0.993092	1.02101	1.00011	0.0184218
Tumor-3	22.58	22.6	22.79	ZMYND11	16.87	16.81	16.84	GAPDH	16.84	0.239263	0.235969	0.206851	0.227361	0.0178379	0.0021
Normal-3	26	26.5	26.47	ZMYND11	22.84	22.26	22.84	GAPDH	22.6467	1.25122	0.884745	0.903335	1.0131	0.206426
Tumor-4	22.58	22.6	22.79	ZMYND11	17.99	18.03	17.73	GAPDH	17.9167	0.316439	0.312083	0.273573	0.300698	0.0235917	0.0001
Normal-4	24.67	24.59	24.62	ZMYND11	21.6	21.64	21.63	GAPDH	21.6233	0.97041	1.02574	1.00463	1.00026	0.0279232
Tumor-5	23.16	23.44	23.8	ZMYND11	18.21	18.16	18.34	GAPDH	18.2367	0.237062	0.195242	0.152125	0.19481	0.0424697	0.0001
Normal-5	21.71	21.75	21.69	ZMYND11	18.93	18.83	18.85	GAPDH	18.87	1.00463	0.97716	1.01866	1.00015	0.021108

## Sheet: Figure 1e
Figure 1e
Protein expression levels of ZMYND11 in paraffinized prostate tumor tissue microarrays
IHC score	NT (n=92)	PCa (n=71)
Patient_1	103	102
Patient_2	107	102
Patient_3	105	101
Patient_4	101	102
Patient_5	101	101
Patient_6	100	102
Patient_7	101	103
Patient_8	101	103
Patient_9	102	105
Patient_10	103	101
Patient_11	101	102
Patient_12	101	105
Patient_13	100	108
Patient_14	101	105
Patient_15	101	101
Patient_16	102	101
Patient_17	112	103
Patient_18	101	106
Patient_19	106	102
Patient_20	102	103
Patient_21	104	101
Patient_22	106	101
Patient_23	105	101
Patient_24	113	101
Patient_25	115	104
Patient_26	102	101
Patient_27	111	100
Patient_28	107	101
Patient_29	131	102
Patient_30	106	104
Patient_31	111	101
Patient_32	101	101
Patient_33	106	102
Patient_34	115	102
Patient_35	106	102
Patient_36	101	100
Patient_37	112	101
Patient_38	102	101
Patient_39	101	101
Patient_40	102	100
Patient_41	105	101
Patient_42	101	101
Patient_43	103	101
Patient_44	102	101
Patient_45	103	100
Patient_46	104	101
Patient_47	105	101
Patient_48	105	101
Patient_49	102	100
Patient_50	101	100
Patient_51	101	100
Patient_52	100	101
Patient_53	101	101
Patient_54	101	100
Patient_55	100	101
Patient_56	102	100
Patient_57	102	100
Patient_58	103	101
Patient_59	101	101
Patient_60	143	100
Patient_61	147	101
Patient_62	102	100
Patient_63	100	100
Patient_64	101	101
Patient_65	101	102
Patient_66	101	100
Patient_67	101	101
Patient_68	101	100
Patient_69	100	100
Patient_70	101	100
Patient_71	100	100
Patient_72	100
Patient_73	100
Patient_74	101
Patient_75	100
Patient_76	100
Patient_77	100
Patient_78	101
Patient_79	101
Patient_80	100
Patient_81	100
Patient_82	105
Patient_83	100
Patient_84	100
Patient_85	101
Patient_86	102
Patient_87	102
Patient_88	101
Patient_89	145
Patient_90	101
Patient_91	101
Patient_92	102
mean	104.467	101.437
P value	0.00222538

## Sheet: Figure 1f
Figure 1f
Protein expression levels of ZMYND11 in paraffinized prostate tumor tissue
IHC score	NT (n=16)	PCa (n=16)
Patient_1	8	3
Patient_2	7	12
Patient_3	12	7
Patient_4	11	8
Patient_5	12	6
Patient_6	9	4
Patient_7	12	8
Patient_8	11	7
Patient_9	12	8
Patient_10	8	4
Patient_11	8	8
Patient_12	12	12
Patient_13	12	4
Patient_14	12	6
Patient_15	8	8
Patient_16	7	6
mean	10.0625	6.9375
P value	0.000368633
