# Supplementary material for: Epigenetic reader ZMYND11 noncanonical function restricts HNRNPA1-mediated stress granule formation and oncogenic activity
Source: Signal Transduct Target Ther. 2024 Sep 28;9:258. doi: 10.1038/s41392-024-01961-7 (PMC11438962; doi:10.1038/s41392-024-01961-7)
Supplement: Supplementary file 5 — Source data available for corresponding supplementary figures [file 41392_2024_1961_MOESM5_ESM.zip]

Archive with 5 entries (5 files):
- Source data to Fig S3.xls
- Source data to Fig S4.xls
- Source data to Fig S5.xls
- Source data to Fig S8.xls
- Source data to Fig S2.xls
