# Supplementary material for: Epigenetic reader ZMYND11 noncanonical function restricts HNRNPA1-mediated stress granule formation and oncogenic activity
Source: Signal Transduct Target Ther. 2024 Sep 28;9:258. doi: 10.1038/s41392-024-01961-7 (PMC11438962; doi:10.1038/s41392-024-01961-7)
Supplement: Supplementary file 5 — Source data available for corresponding supplementary figures [file 41392_2024_1961_MOESM5_ESM.zip › Source data to Fig S3.xls]

## Sheet: Figure S3e
Figure S3e
Numbers of SG per cell					Numbers of SG per cell
NO.	Untreated	Arsenite			NO.	ZMYND11	HNRNPA1
1	1	3			1	0	3
2	2	5			2	3	3
3	1	6			3	3	3
4	0	7			4	1	7
5	0	10			5	1	2
6	0	4			6	0	2
7	0	7			7	0	2
8	0	6			8	0	5
9	0	5			9	0	5
10	0	7			10	0	4
11	0	4			11	0	4
12	0	7			12	0	3
13	0	4			13	0	3
14	0	5			14	0	4
15	0	4			15	0	4
16	0	4			16	0	4
17	0	4			17	0	4
18	0	3			18	0	4
19	0	2			19	0	7
20	0	3			20	0	3
21	0	4			21	0	4
22	0	4			22	0	4
23	0	10			23	0	4
24	0	7			24	0	4
25	0	7			25	0	7
26	0	6			26	0	6
27	0	7			27	0	7
28	0	4			28	0	4
29	0	4			29	0	4
30	0	7			30	0	7
31	0	4			31	0	4
32	0	4			32	0	10
33	0	3			33	0	3
34	0	2			34	0	2
35	0	4			35	0	4
36	0	4			36	0	4
37	0	4			37	0	4
38	0	5			38	0	5
39	0	4			39	0	4
40	0	4			40	0	4
41	0	5			41	0	5
42	0	5			42	0	5
43	0	5			43	0	5
44	0	4			44	0	4
45	0	4			45	0	4
46	0	4			46	0	4
47	0	5			47	0	5
48	0	5			48	0	5
49	0	4			49	0	4
50	0	4			50	0	4
51	0	5			51	0	5
52	0	5			52	0	5
53	0	4			53	0	4
54	0	4			54	0	4
55	0	7			55	0	7
56	0	7			56	0	7
57	0	5			57	0	5
58	0	8			58	0	8
59	0	8			59	0	8
60	0	9			60	0	9
61	0	9			61	0	9
62	0	8			62	0	8
63	0	7			63	0	7
64	0	7			64	0	7
65	0	5			65	0	5
66	0	5			66	0	5
67	0	4			67	0	4
68	0	4			68	0	4
69	0	7			69	0	7
70	0	7			70	0	7
71	0	7			71	0	3
72	0	7			72	0	7
73	0	4			73	0	3
74	0	4			74	0	4
75	0	4			75	0	4
76	0	4			76	0	4
77	0	5			77	0	5
78	0	5			78	0	5
79	0	5			79	0	5
80	0	2			80	0	2
81	0	2			81	0	5
82	0	2			82	0	2
83	0	5			83	0	5
84	0	5			84	0	5
85	0	4			85	0	3
86	0	4			86	0	4
87	0	3			87	0	3
88	0	3			88	0	3
89	0	4			89	0	4
90	0	4			90	0	4
91	0	4			91	0	10
92	0	4			92	0	4
93	0	4			93	0	4
94	0	7			94	0	7
95	0	7			95	0	3
96	0	4			96	0	4
97	0	4			97	0	4
98	0	4			98	0	3
99	0	4			99	0	4
100	0	0			100	0	5
mean	0.04	4.93			mean	0.08	4.69
STDEV	0.242878	1.79368			STDEV	0.442217	1.7448
P value		2.47587e-68			P value		9.28445e-65

## Sheet: Figure S3g
Figure S3g
Numbers of SG per cell
NO.	Empty vector	ZMYND11-OE
1	3	0
2	4	0
3	4	0
4	4	0
5	4	0
6	6	0
7	4	0
8	4	0
9	4	0
10	4	0
11	4	0
12	2	0
13	6	2
14	6	2
15	6	1
16	0	0
17	4	1
18	6	2
19	5	1
20	4	1
21	5	2
22	2	2
23	6	0
24	4	0
25	4	0
26	3	0
27	3	1
28	3	0
29	5	0
30	5	0
31	5	0
32	1	0
33	2	0
34	2	0
35	4	0
36	4	0
37	4	0
38	4	0
39	4	0
40	4	0
41	4	2
42	4	2
43	4	1
44	4	1
45	4	1
46	4	1
47	4	1
48	4	1
49	4	0
50	4	0
mean	3.96	0.5
STDEV	1.22824	0.735402
P value		3.71779e-31

## Sheet: Figure S3i
Figure S3i
Apoptosis assay
early phases
	replication	replication	replication	mean	STDEV	P value
Control shRNA	5.95	6.11	5.19	5.75	0.491528
ZMYND11 shRNA1	0.62	0.65	0.59	0.62	0.03	5.54653e-05
ZMYND11 shRNA2	0.66	0.68	0.52	0.62	0.087178	5.85398e-05
late phases
	replication	replication	replication	mean	STDEV	P value
Control shRNA	6.5	5.6	6.71	6.27	0.589661
ZMYND11 shRNA1	0.83	1.1	1.5	1.14333	0.337095	0.000197626
ZMYND11 shRNA2	0.7	1.3	0.91	0.97	0.304467	0.000158314
