# Supplementary material for: Epigenetic reader ZMYND11 noncanonical function restricts HNRNPA1-mediated stress granule formation and oncogenic activity
Source: Signal Transduct Target Ther. 2024 Sep 28;9:258. doi: 10.1038/s41392-024-01961-7 (PMC11438962; doi:10.1038/s41392-024-01961-7)
Supplement: Supplementary file 5 — Source data available for corresponding supplementary figures [file 41392_2024_1961_MOESM5_ESM.zip › Source data to Fig S4.xls]

## Sheet: Figure S4b
Figure S4b
DU145
Colony-forming
	replication	replication	replication	mean	STDEV	P value
Control shRNA	240	189	190	206.333	29.1605
HNRNPA1 shRNA1	80	76	65	73.6667	7.76745	0.00159671
HNRNPA1 shRNA2	86	54	81	73.6667	17.2143	0.00246228
LNCaP
Colony-forming
	replication	replication	replication	mean	STDEV	P value
Control shRNA	82	93	80	85	7
HNRNPA1 siRNA1	33	26	20	26.3333	6.50641	0.000443012
HNRNPA1 siRNA2	25	39	20	28	9.84886	0.00122164

## Sheet: Figure S4c
Figure S4c
DU145
Cell proliferation
	Control shRNA				HNRNPA1 shRNA1				HNRNPA1 shRNA2
	replication	replication	replication	replication	replication	replication	replication	replication	replication	replication	replication	replication
Day 1	0.2112	0.2632	0.284	0.2992	0.248	0.2752	0.2568	0.2328	0.308	0.296	0.2904	0.3048
Day 3	0.9624	1.2552	1.5584	0.9664	0.6072	0.92	1.0704	0.796	0.7608	0.9872	1.0944	0.7104
Day 5	1.8776	1.8232	1.6984	2.0424	0.9056	0.952	1.2632	0.9936	0.9528	1.392	1.2632	0.9544
Day 7	2.1112	2.2648	2.2752	2.1545	1.6264	1.62328	1.44	1.6451	1.6184	1.6448	1.4265	1.5412
mean
	Control shRNA	HNRNPA1 shRNA1	HNRNPA1 shRNA2
Day 1	0.2644	0.2532	0.2998
Day 3	1.1856	0.8484	0.8882
Day 5	1.8604	1.0286	1.1406
Day 7	2.20142	1.5837	1.55773
SD
	Control shRNA	HNRNPA1 shRNA1	HNRNPA1 shRNA2
Day 1	0.0384139	0.0177027	0.00806308
Day 3	0.283837	0.196073	0.182723
Day 5	0.142651	0.160477	0.22224
Day 7	0.0812438	0.09628	0.0979057
P value
	Control shRNA	HNRNPA1 shRNA1	HNRNPA1 shRNA2
Day 7		6.47219e-05	5.41358e-05
LNCaP
Cell proliferation
	Control shRNA				HNRNPA1 siRNA1				HNRNPA1 siRNA2
	replication	replication	replication	replication	replication	replication	replication	replication	replication	replication	replication	replication
Day 1	0.203	0.207	0.201	0.202	0.222	0.232	0.236	0.226	0.205	0.21	0.218	0.218
Day 2	0.319	0.286	0.283	0.336	0.249	0.268	0.269	0.213	0.225	0.286	0.305	0.291
Day 3	0.535333	0.566667	0.593	0.604333	0.45	0.218	0.400333	0.335	0.255	0.282	0.383	0.446
mean
	Control shRNA	HNRNPA1 siRNA1	HNRNPA1 siRNA2
Day 1	0.20325	0.229	0.21275
Day 2	0.306	0.24975	0.27675
Day 3	0.574833	0.350833	0.3415
SD
	Control shRNA	HNRNPA1 siRNA1	HNRNPA1 siRNA2
Day 1	0.00262996	0.00621825	0.00639661
Day 2	0.025807	0.0261709	0.0354248
Day 3	0.0306987	0.100299	0.0888163
P value
	Control shRNA	HNRNPA1 siRNA1	HNRNPA1 siRNA2
Day 3		0.00525692	0.00253694

## Sheet: Figure S4d
Figure S4d
DU145
Cell migration assay
	replication	replication	replication	replication	mean	STDEV	P value
Control shRNA	1105	1038	984	1205	1083	95.2085
HNRNPA1 shRNA1	335	205	281	245	266.5	55.2178	5.89586e-06
HNRNPA1 shRNA2	189	206	206	153	188.5	24.9867	1.78629e-06
LNCaP
Cell migration assay
	replication	replication	replication	replication	mean	STDEV	P value
Control shRNA	571	638	324	502	508.75	135.103
HNRNPA1 siRNA1	241	108	155	201	176.25	57.4884	0.00397864
HNRNPA1 siRNA2	104	69	64	59	74	20.4124	0.000706811

## Sheet: Figure S4e
Figure S4e
DU145
Cell invasion assay
	replication	replication	replication	replication	mean	STDEV	P value
Control shRNA	854	796	921	843	853.5	51.5526
HNRNPA1 shRNA1	104	211	154	103	143	51.2055	1.15827e-06
HNRNPA1 shRNA2	204	169	231	186	197.5	26.5141	4.8719e-07
LNCaP
Cell invasion assay
	replication	replication	replication	replication	mean	STDEV	P value
Control shRNA	521	368	423	361	418.25	73.898
HNRNPA1 siRNA1	89	17	101	38	61.25	40.2026	0.00014635
HNRNPA1 siRNA2	133	124	25	34	79	57.3934	0.000349472

## Sheet: Figure S4k
Figure S4k
Colony-forming
	replication	replication	replication	mean	STDEV	P value
Empty vector	66	49	50	55	9.53939
HNRNPA1	156	176	166	166	10	0.000154835
HNRNPA1+ZMYND11	55	31	60	48.6667	15.5027	0.579244
HNRNPA1+ZMYND11-△MYND	185	127	155	155.667	29.0057	0.00465106

## Sheet: Figure S4l
Figure S4l
Cell proliferation
	Empty vector				HNRNPA1				HNRNPA1+ZMYND11				HNRNPA1+ZMYND11-△MYND
	replication	replication	replication	replication	replication	replication	replication	replication	replication	replication	replication	replication	replication	replication	replication	replication
Day 1	0.194	0.193	0.194	0.2	0.205	0.24	0.202	0.212	0.194	0.196	0.201	0.194	0.198	0.186	0.203	0.201
Day 2	0.296	0.242	0.261	0.216	0.387	0.299	0.319	0.289	0.255	0.239	0.213	0.209	0.293	0.283	0.22	0.289
Day 3	0.379	0.377	0.4	0.404	0.491	0.432	0.459	0.466	0.287	0.376	0.374	0.317	0.334	0.361	0.296	0.321
Day 4	0.51	0.483	0.495	0.492	0.641	0.786	0.644	0.693	0.423	0.474	0.278	0.522	0.687	0.654	0.677	0.798
mean
	Empty vector	HNRNPA1	HNRNPA1+ZMYND11	HNRNPA1+ZMYND11-△MYND
Day 1	0.19525	0.21475	0.19625	0.197
Day 2	0.25375	0.3235	0.229	0.27125
Day 3	0.39	0.462	0.3385	0.328
Day 4	0.495	0.691	0.42425	0.704
SD
	Empty vector	HNRNPA1	HNRNPA1+ZMYND11	HNRNPA1+ZMYND11-△MYND
Day 1	0.00320156	0.0173469	0.00330404	0.00761577
Day 2	0.0336687	0.0441324	0.021848	0.0344129
Day 3	0.0139762	0.0242625	0.0438976	0.0270678
Day 4	0.011225	0.0676708	0.105547	0.0641716
P value
	Empty vector	HNRNPA1	HNRNPA1+ZMYND11	HNRNPA1+ZMYND11-△MYND
Day 4		0.00124355	0.230878	0.000676404

## Sheet: Figure S4m
Figure S4m
Cell migration assay
	replication	replication	replication	replication	mean	STDEV	P value
Empty vector	86	102	80	69	84.25	13.7689
HNRNPA1	235	156	294	176	215.25	62.297	0.00631074
HNRNPA1+ZMYND11	77	65	93	51	71.5	17.8419	0.301043
HNRNPA1+ZMYND11-△MYND	136	296	155	143	182.5	76.0723	0.0439759

## Sheet: Figure S4n
Figure S4n
Cell invasion assay
	replication	replication	replication	replication	mean	STDEV	P value
Empty vector	61	55	41	83	60	17.4738
HNRNPA1	126	134	109	102	117.75	14.7958	0.00234651
HNRNPA1+ZMYND11	71	59	63	80	68.25	9.28709	0.436313
HNRNPA1+ZMYND11-△MYND	156	102	93	183	133.5	43.1625	0.0196432
