# Supplementary material for: Epigenetic reader ZMYND11 noncanonical function restricts HNRNPA1-mediated stress granule formation and oncogenic activity
Source: Signal Transduct Target Ther. 2024 Sep 28;9:258. doi: 10.1038/s41392-024-01961-7 (PMC11438962; doi:10.1038/s41392-024-01961-7)
Supplement: Supplementary file 5 — Source data available for corresponding supplementary figures [file 41392_2024_1961_MOESM5_ESM.zip › Source data to Fig S5.xls]

## Sheet: Figure S5b
Figure S5b
Colony-forming
	replication	replication	replication	mean	STDEV	P value
Empty vector	35	12	20	22.3333	11.6762
PKM2	83	76	80	79.6667	3.51188	0.00123672
ZMYND11+PKM2	25	11	21	19	7.2111	0.695591
ZMYND11-△MYND+PKM2	66	79	70	71.6667	6.65833	0.003138

## Sheet: Figure S5c
Figure S5c
Cell proliferation
	Empty vector				PKM2				ZMYND11+PKM2				ZMYND11-△MYND+PKM2
	replication	replication	replication	replication	replication	replication	replication	replication	replication	replication	replication	replication	replication	replication	replication	replication
Day 1	0.213	0.211	0.213	0.222	0.236	0.233	0.237	0.223	0.228	0.218	0.243	0.244	0.199	0.218	0.204	0.222
Day 2	0.26	0.248	0.245	0.249	0.282	0.291	0.281	0.276	0.253	0.229	0.235	0.23	0.266	0.247	0.232	0.241
Day 3	0.27	0.216	0.291	0.281	0.319	0.331	0.34	0.314	0.216	0.26	0.25	0.256	0.248	0.368	0.316	0.311
Day 4	0.225	0.319	0.24	0.255	0.316	0.353	0.499	0.48	0.288	0.376	0.276	0.225	0.351	0.483	0.409	0.324
Day 5	0.37	0.397	0.37	0.365	0.546	0.636	0.629	0.632	0.387	0.354	0.377	0.38	0.469	0.421	0.554	0.65
mean
	Empty vector	PKM2	ZMYND11+PKM2	ZMYND11-△MYND+PKM2
Day 1	0.21475	0.23225	0.23325	0.21075
Day 2	0.2505	0.2825	0.23675	0.2465
Day 3	0.2645	0.326	0.2455	0.31075
Day 4	0.25975	0.412	0.29125	0.39175
Day 5	0.3755	0.61075	0.3745	0.5235
SD
	Empty vector	PKM2	ZMYND11+PKM2	ZMYND11-△MYND+PKM2
Day 1	0.00492443	0.00639661	0.0125266	0.0109962
Day 2	0.00655744	0.006245	0.0111467	0.0143875
Day 3	0.0334515	0.0117473	0.0200915	0.049135
Day 4	0.0413552	0.091086	0.0627555	0.0704148
Day 5	0.0145258	0.0432618	0.0142945	0.100679
P value
	Empty vector	PKM2	ZMYND11+PKM2	ZMYND11-△MYND+PKM2
Day 5		4.86531e-05	0.92502	0.0269841

## Sheet: Figure S5d
Figure S5d
Cell migration assay
	replication	replication	replication	replication	mean	STDEV	P value
Empty vector	77	96	53	49	68.75	21.9754
PKM2	263	189	194	210	214	33.8723	0.000364747
ZMYND11+PKM2	25	33	69	54	45.25	20.0062	0.164843
ZMYND11-△MYND+PKM2	210	156	194	233	198.25	32.3973	0.000574149

## Sheet: Figure S5e
Figure S5e
Cell invasion assay
	replication	replication	replication	replication	mean	STDEV	P value
Empty vector	21	15	10	23	17.25	5.90903
PKM2	122	143	102	90	114.25	23.2719	0.00019255
ZMYND11+PKM2	27	36	10	13	21.5	12.1792	0.553196
ZMYND11-△MYND+PKM2	100	89	143	76	102	29.0402	0.00123808

## Sheet: Figure S5f
Figure S5f
Relative Glucose uptake
standard curve
OD570nm	0.1815	0.2897	0.6157	0.7057	0.91	1.2447
nmol/well	0	2	4	6	8	10
OD570nm	replication	replication	replication		nmol/well	replication	replication	replication
Empty vector	0.2243	0.235	0.238		Empty vector	0.931684	1.03208	1.06023
ZMYND11	0.1924	0.1944	0.2053		ZMYND11	0.63237	0.651136	0.753409
ZMYND11-△MYND	0.2271	0.2316	0.2171		ZMYND11-△MYND	0.957957	1.00018	0.864128
relative	replication	replication	replication	mean	STDEV	P value
Empty vector	0.924291	1.02389	1.05182	1	0.0670359
ZMYND11	0.627352	0.645969	0.747431	0.673584	0.0646272	0.00371696
ZMYND11-△MYND	0.950355	0.992243	0.857271	0.933289	0.0690855	0.296243
Lactate fold
standard curve
OD450nm	0.0512	0.3024	0.6157	0.7548	1.002	1.1246
nmol/well	0	2	4	6	8	10
OD450nm	replication	replication	replication		nmol/well	replication	replication	replication
Empty vector	0.1989	0.1973	0.1912		Empty vector	0.991805	0.977324	0.922117
ZMYND11	0.1574	0.1618	0.1604		ZMYND11	0.616217	0.656039	0.643368
ZMYND11-△MYND	0.1946	0.1917	0.1901		ZMYND11-△MYND	0.952888	0.926643	0.912162
	replication	replication	replication	mean	STDEV	P value
Empty vector	1.02911	1.01409	0.956803	1	0.0381569
ZMYND11	0.639396	0.680715	0.667568	0.66256	0.02111	0.000179227
ZMYND11-△MYND	0.988731	0.961498	0.946473	0.965567	0.021421	0.24459

## Sheet: Figure S5g
Figure S5g
Relative Glucose uptake
standard curve
OD570nm	0.1815	0.2897	0.6157	0.7057	0.91	1.2447
nmol/well	0	2	4	6	8	10
OD570nm	replication	replication	replication		nmol/well	replication	replication	replication
Control shRNA	0.6962	0.6935	0.6809		Control shRNA	5.35947	5.33414	5.21592
ZMYND11 shRNA1	1.0106	1.0536	0.9247		ZMYND11 shRNA1	8.30946	8.71292	7.50347
ZMYND11 shRNA2	1.0424	1.0334	1.0413		ZMYND11 shRNA2	8.60783	8.52339	8.59751
relative	replication	replication	replication	mean	STDEV	P value
Control shRNA	1.01062	1.00584	0.983546	1	0.0144488
ZMYND11 shRNA1	1.56688	1.64296	1.4149	1.54158	0.116117	0.00131348
ZMYND11 shRNA2	1.62315	1.60722	1.6212	1.61719	0.00868639	3.70531e-07
Lactate fold
standard curve
OD450nm	0.0512	0.3024	0.6157	0.7548	1.002	1.1246
nmol/well	0	2	4	6	8	10
OD450nm	replication	replication	replication		nmol/well	replication	replication	replication
Control shRNA	0.111	0.1241	0.1208		Control shRNA	0.196283	0.314842	0.284976
ZMYND11 shRNA1	0.1759	0.1919	0.1946		ZMYND11 shRNA1	0.783648	0.928453	0.952888
ZMYND11 shRNA2	0.1776	0.1712	0.1736		ZMYND11 shRNA2	0.799033	0.741111	0.762832
	replication	replication	replication	mean	STDEV	P value
Control shRNA	0.739667	1.18644	1.07389	1	0.232372
ZMYND11 shRNA1	2.95307	3.49875	3.59083	3.34755	0.344717	0.000612347
ZMYND11 shRNA2	3.01105	2.79278	2.87463	2.89282	0.110266	0.000218269
