# Supplementary material for: Epigenetic reader ZMYND11 noncanonical function restricts HNRNPA1-mediated stress granule formation and oncogenic activity
Source: Signal Transduct Target Ther. 2024 Sep 28;9:258. doi: 10.1038/s41392-024-01961-7 (PMC11438962; doi:10.1038/s41392-024-01961-7)
Supplement: Supplementary file 5 — Source data available for corresponding supplementary figures [file 41392_2024_1961_MOESM5_ESM.zip › Source data to Fig S8.xls]

## Sheet: Figure S8d
Figure S8d
Cell proliferation
	Control shRNA+DMSO				Control shRNA+EPZ015666				Control shRNA+GSK3326595				ZMYND11 shRNA1+DMSO				ZMYND11 shRNA1+EPZ015666				ZMYND11 shRNA1+GSK3326595
	replication	replication	replication	replication	replication	replication	replication	replication	replication	replication	replication	replication	replication	replication	replication	replication	replication	replication	replication	replication	replication	replication	replication	replication
Day 4	0.527	0.582	0.561	0.65	0.615	0.576	0.531	0.608	0.617	0.61	0.561	0.533	0.918	0.932	0.823	0.754	0.673	0.546	0.582	0.63	0.579	0.586	0.475	0.571
mean
	Control shRNA+DMSO	Control shRNA+EPZ015666	Control shRNA+GSK3326595	ZMYND11 shRNA1+DMSO	ZMYND11 shRNA1+EPZ015666	ZMYND11 shRNA1+GSK3326595
Day 4	0.58	0.5825	0.58025	0.85675	0.60775	0.55275
SD
	Control shRNA+DMSO	Control shRNA+EPZ015666	Control shRNA+GSK3326595	ZMYND11 shRNA1+DMSO	ZMYND11 shRNA1+EPZ015666	ZMYND11 shRNA1+GSK3326595
Day 4	0.0518781	0.0383014	0.0401611	0.0838863	0.055464	0.0521943
P value
	Control shRNA+DMSO	Control shRNA+EPZ015666	Control shRNA+GSK3326595	ZMYND11 shRNA1+DMSO	ZMYND11 shRNA1+EPZ015666	ZMYND11 shRNA1+GSK3326595
Day 4		0.940717	0.994166	0.001366	0.00257263	0.00084414

## Sheet: Figure S8e
Figure S8e
Colony-forming
	replication	replication	replication	mean	STDEV	P value
Control shRNA+DMSO	61	42	50	51	9.53939
Control shRNA+EPZ015666	14	26	32	24	9.16515	0.0241189
Control shRNA+GSK3326595	21	10	15	15.3333	5.50757	0.00496536
ZMYND11 shRNA1+DMSO	112	100	98	103.333	7.57188	0.00174072
ZMYND11 shRNA1+EPZ015666	10	19	11	13.3333	4.93288	6.62766e-05
ZMYND11 shRNA1+GSK3326595	3	15	4	7.33333	6.65833	7.91788e-05

## Sheet: Figure S8f
Figure S8f
Cell migration assay
	replication	replication	replication	mean	STDEV	P value
Control shRNA+DMSO	66	50	70	62	10.583
Control shRNA+EPZ015666	68	49	50	55.6667	10.6927	0.506308
Control shRNA+GSK3326595	42	55	60	52.3333	9.29157	0.30024
ZMYND11 shRNA1+DMSO	220	189	200	203	15.7162	0.000208926
ZMYND11 shRNA1+EPZ015666	55	46	60	53.6667	7.0946	0.000115083
ZMYND11 shRNA1+GSK3326595	3	15	25	14.3333	11.0151	6.97732e-05
Cell invasion assay
	replication	replication	replication	mean	STDEV	P value
Control shRNA+DMSO	30	45	31	35.3333	8.3865
Control shRNA+EPZ015666	42	25	30	32.3333	8.73689	0.68998
Control shRNA+GSK3326595	20	14	19	17.6667	3.21455	0.0271029
ZMYND11 shRNA1+DMSO	112	130	100	114	15.0997	0.00139637
ZMYND11 shRNA1+EPZ015666	11	35	20	22	12.1244	0.00118912
ZMYND11 shRNA1+GSK3326595	31	11	20	20.6667	10.0167	0.000872698
