# Supplementary material for: Epigenetic reader ZMYND11 noncanonical function restricts HNRNPA1-mediated stress granule formation and oncogenic activity
Source: Signal Transduct Target Ther. 2024 Sep 28;9:258. doi: 10.1038/s41392-024-01961-7 (PMC11438962; doi:10.1038/s41392-024-01961-7)
Supplement: Supplementary file 5 — Source data available for corresponding supplementary figures [file 41392_2024_1961_MOESM5_ESM.zip › Source data to Fig S2.xls]

## Sheet: Figure S2b
Figure S2b
DU145
Colony-forming
	replication	replication	replication	mean	STDEV	P value
Control shRNA	106	95	89	96.6667	8.62168
ZMYND11 shRNA1	187	192	176	185	8.18535	0.000210193
ZMYND11 shRNA2	145	168	155	156	11.5326	0.00203821
LNCaP
Colony-forming
	replication	replication	replication	mean	STDEV	P value
Control shRNA	18	24	20	20.6667	3.05505
ZMYND11 shRNA1	55	43	60	52.6667	8.73689	0.00391037
ZMYND11 shRNA2	95	76	71	80.6667	12.6623	0.0013376

## Sheet: Figure S2c
Figure S2c
DU145
Cell proliferation
	Control shRNA				ZMYND11 shRNA1				ZMYND11 shRNA2
	replication	replication	replication	replication	replication	replication	replication	replication	replication	replication	replication	replication
Day 1	0.1379	0.1203	0.1171	0.1102	0.1359	0.129	0.149	0.126	0.1167	0.155	0.1053	0.1254
Day 2	0.1531	0.1827	0.1607	0.1644	0.2299	0.2037	0.2128	0.2256	0.2024	0.2399	0.2153	0.2255
Day 3	0.2111	0.2014	0.1992	0.1922	0.3526	0.3117	0.257	0.3105	0.3989	0.303	0.2188	0.3197
Day 4	0.3102	0.3293	0.3216	0.3285	0.4842	0.3999	0.3925	0.4105	0.4924	0.3692	0.3565	0.4533
mean
	Control shRNA	ZMYND11 shRNA1	ZMYND11 shRNA2
Day 1	0.121375	0.134975	0.1256
Day 2	0.165225	0.218	0.220775
Day 3	0.200975	0.30795	0.3101
Day 4	0.3224	0.421775	0.41785
SD
	Control shRNA	ZMYND11 shRNA1	ZMYND11 shRNA2
Day 1	0.0117953	0.0102275	0.0212579
Day 2	0.0125638	0.0119847	0.0158714
Day 3	0.00780699	0.0392007	0.073855
Day 4	0.00883742	0.0422672	0.0656888
P value
	Control shRNA	ZMYND11 shRNA1	ZMYND11 shRNA2
Day 4		0.00368157	0.0280512
LNCaP
Cell proliferation
	Control shRNA				ZMYND11 shRNA1				ZMYND11 shRNA2
	replication	replication	replication	replication	replication	replication	replication	replication	replication	replication	replication	replication
Day 1	0.194	0.197	0.2	0.19	0.189	0.21	0.21	0.22	0.191	0.212	0.198	0.221
Day 2	0.278	0.298	0.274	0.25	0.293	0.318	0.31	0.382	0.336	0.297	0.247	0.336
Day 3	0.378	0.397	0.36	0.334	0.405	0.551	0.451	0.5	0.489	0.556	0.49	0.6
Day 4	0.506	0.51	0.497	0.579	0.794	0.77	0.6	0.66	0.69	0.81	0.77	0.742
mean
	Control shRNA	ZMYND11 shRNA1	ZMYND11 shRNA2
Day 1	0.19525	0.20725	0.2055
Day 2	0.275	0.32575	0.304
Day 3	0.36725	0.47675	0.53375
Day 4	0.523	0.706	0.753
SD
	Control shRNA	ZMYND11 shRNA1	ZMYND11 shRNA2
Day 1	0.004272	0.013048	0.0135277
Day 2	0.0196977	0.0389219	0.0422137
Day 3	0.0268251	0.0628881	0.0541626
Day 4	0.0377271	0.091637	0.0504249
P value
	Control shRNA	ZMYND11 shRNA1	ZMYND11 shRNA2
Day 4		0.0101692	0.00033586

## Sheet: Figure S2d
Figure S2d
DU145
Cell migration assay
	replication	replication	replication	replication	mean	STDEV	P value
Control shRNA	83	95	97	86	90.25	6.80074
ZMYND11 shRNA1	305	289	276	246	279	24.9933	6.54696e-06
ZMYND11 shRNA2	259	267	238	276	260	16.2275	1.2542e-06
LNCaP
Cell migration assay
	replication	replication	replication	replication	mean	STDEV	P value
Control shRNA	56	43	60	41	50	9.4163
ZMYND11 shRNA1	135	142	164	129	142.5	15.2862	4.88067e-05
ZMYND11 shRNA2	169	178	124	116	146.75	31.277	0.00103114

## Sheet: Figure S2e
Figure S2e
DU145
Cell invasion assay
	replication	replication	replication	replication	mean	STDEV	P value
Control shRNA	128	183	154	112	144.25	31.0953
ZMYND11 shRNA1	326	331	298	301	314	16.9115	7.34419e-05
ZMYND11 shRNA2	351	362	325	304	335.5	26.1087	8.13215e-05
LNCaP
Cell invasion assay
	replication	replication	replication	replication	mean	STDEV	P value
Control shRNA	31	25	11	19	21.5	8.544
ZMYND11 shRNA1	145	121	98	143	126.75	22.036	0.000111649
ZMYND11 shRNA2	86	113	141	107	111.75	22.6771	0.000301779

## Sheet: Figure S2f
Figure S2f
Tumor xenografts
Tumor volume (mm2)	Control shRNA					ZMYND11 shRNA1					ZMYND11 shRNA2
	replication	replication	replication	replication	replication	replication	replication	replication	replication	replication	replication	replication	replication	replication	replication
Week 2	0	0	0	1.224	0	0	1.2247	2.114	2.144	0	0	1.0021	0	2.122	0
Week 3	0	1.265	3.2411	2.1424	1.2566	63.1246	16.2656	10.246	5.1254	2.215	20.561	2.215	10.2566	3.215	10.214
Week 4	5.216	5.164	4.1325	8.02546	5.124	170.215	198.125	180.125	75.1256	50.124	100.155	184.545	90.21	50.215	130.215
mean
	Control shRNA	ZMYND11 shRNA1	ZMYND11 shRNA2
Week 2	0.2448	1.09654	0.62482
Week 3	1.58102	19.3953	9.29232
Week 4	5.53239	134.743	111.068
SD
	Control shRNA	ZMYND11 shRNA1	ZMYND11 shRNA2
Week 2	0.547389	1.06696	0.942747
Week 3	1.20164	25.0227	7.34481
Week 4	1.46438	67.1746	50.0568
P value
	Control shRNA	ZMYND11 shRNA1	ZMYND11 shRNA2
Week 4		0.00261553	0.00151711

## Sheet: Figure S2g
Figure S2g
Lung metastatic mouse model
	Control shRNA						ZMYND11 shRNA1							ZMYND11 shRNA2
	replication	replication	replication	replication	replication	replication	replication	replication	replication	replication	replication	replication	replication	replication	replication	replication	replication	replication
Week 0	34800	25000	45700	10000	10000	33600	40800	8280	7360	12900	24200	41600	16100	22200	54200	37900	38900	2560
Week 3	0	270	31.9	32.4	0	0	0	994	14.7	6580	0	0	994	14.7	6580	86.7	0	0
Week 4	0	22.3	14	100	53	9	1000	6501	5000	158	0	1500	2900	5000	1900	5530	52	0
Week 5	30	5150	62.6	3950	53.3	0	20000	29000	9870	27000	5000	2300	4520	48700	10000	25500	0	2250
mean
	Control shRNA	ZMYND11 shRNA1	ZMYND11 shRNA2
Week 2	26516.7	21605.7	28643.3
Week 3	55.7167	1226.1	1279.23
Week 4	33.05	2437	2563.67
Week 5	1540.98	13955.7	15161.7
SD
	Control shRNA	ZMYND11 shRNA1	ZMYND11 shRNA2
Week 2	14385.3	15660	18564.6
Week 3	106.152	2633.88	2625.78
Week 4	37.4953	2724.89	2373.57
Week 5	2361.56	11409.9	18805.2
P value
	Control shRNA	ZMYND11 shRNA1	ZMYND11 shRNA2
Week 5		0.0227724	0.0466377

## Sheet: Figure S2i
Figure S2i
Colony-forming
	replication	replication	replication	mean	STDEV	P value
Empty Vector	226	305	255	262	39.9625
ZMYND11	111	89	81	93.6667	15.5349	0.00244299

## Sheet: Figure S2j
Figure S2j
Cell proliferation
	Empty Vector				ZMYND11
	replication	replication	replication	replication	replication	replication	replication	replication
Day 1	0.1271	0.126	0.1234	0.1254	0.1224	0.1254	0.1236	0.0936
Day 3	0.1688	0.1772	0.1691	0.1744	0.1508	0.1515	0.1492	0.1583
Day 5	0.2362	0.245	0.2408	0.2459	0.1731	0.2791	0.1786	0.2701
Day 7	0.353	0.4719	0.2869	0.3003	0.2786	0.2685	0.2723	0.2703
Day 9	0.6128	0.6148	0.6515	0.6597	0.5866	0.567	0.4801	0.4952
mean
	Empty Vector	ZMYND11
Day 1	0.125475	0.11625
Day 3	0.172375	0.15245
Day 5	0.241975	0.225225
Day 7	0.353025	0.272425
Day 9	0.6347	0.532225
SD
	Empty Vector	ZMYND11
Day 1	0.00155215	0.0151502
Day 3	0.00411856	0.00401705
Day 5	0.0044455	0.0571757
Day 7	0.0842293	0.00439953
Day 9	0.024378	0.0524525
P value
	Empty Vector	ZMYND11
Day 9		0.0121695

## Sheet: Figure S2k
Figure S2k
Cell migration assay
	replication	replication	replication	replication	replication	mean	STDEV	P value
Empty vector	516	359	245	432	212	352.8	126.877
ZMYND11	201	21	305	76	178	156.2	111.057	0.0312675

## Sheet: Figure S2l
Figure S2l
Cell invasion assay
	replication	replication	replication	mean	STDEV	P value
Empty vector	118	135	161	138	21.6564
ZMYND11	35	47	29	37	9.16515	0.00174376

[truncated: 2 more sheets: Figure S2m, Figure S2n]
